# Supplementary material for: Identifying candidate genes for Phytophthora capsici resistance in pepper (Capsicum annuum) via genotyping-by-sequencing-based QTL mapping and genome-wide association study
Source: Sci Rep. 2019 Jul 10;9:9962. doi: 10.1038/s41598-019-46342-1 (PMC6620314; doi:10.1038/s41598-019-46342-1)
Supplement: Supplementary file 2 — Supplementary Table S6. [file 41598_2019_46342_MOESM2_ESM.xlsx]

## Sheet: Candidate genes in QTL regions
Mapping strategy	Chromosome	Start	End	Direction	Peptide ID	GO
BiparentalQTLs	chromosome 1	95005702	95012906	-	PHT94017.1	26S protease regulatory subunit 7 [Ananas comosus]
BiparentalQTLs	chromosome 1	95405027	95406781	-	PHT94018.1	PREDICTED: zinc finger protein 91-like [Solanum pennellii]
BiparentalQTLs	chromosome 1	95528743	95537585	-	PHT94019.1	TATA-box-binding protein
BiparentalQTLs	chromosome 2	129813288	129819038	+	PHT89990.1	Auxin response factor 14
BiparentalQTLs	chromosome 2	129821638	129826500	+	PHT89991.1	MLO-like protein 2
BiparentalQTLs	chromosome 2	129839017	129839727	-	PHT89992.1	Ethylene-responsive transcription factor
BiparentalQTLs	chromosome 2	129852283	129858049	+	PHT89993.1	PREDICTED: protein FAR1-RELATED SEQUENCE 5-like [Capsicum annuum]
BiparentalQTLs	chromosome 2	129861376	129862131	-	PHT89994.1	Ethylene-responsive transcription factor
BiparentalQTLs	chromosome 2	129878673	129880370	-	PHT89995.1	Calcium-binding protein CML19
BiparentalQTLs	chromosome 2	129884088	129887238	-	PHT89996.1	Heat stress transcription factor B-1
BiparentalQTLs	chromosome 2	129956324	129961125	-	PHT90000.1	Zeaxanthin epoxidase, chloroplastic
BiparentalQTLs	chromosome 2	130099986	130111348	+	PHT90006.1	Senescence-specific cysteine protease SAG39
BiparentalQTLs	chromosome 2	130149680	130151190	+	PHT90009.1	Phospholipase A1-II 1
BiparentalQTLs	chromosome 2	130408311	130410228	+	PHT90014.1	Glucan endo-1,3-beta-glucosidase 11
BiparentalQTLs	chromosome 2	130414408	130418945	-	PHT90015.1	Katanin p60 ATPase-containing subunit A-like 2
BiparentalQTLs	chromosome 2	130526546	130526782	-	PHT90016.1	PREDICTED: E3 ubiquitin-protein ligase RHF2A-like [Capsicum annuum]
BiparentalQTLs	chromosome 2	130564339	130566291	+	PHT90017.1	Gibberellin 2-beta-dioxygenase 1
BiparentalQTLs	chromosome 2	130856832	130865230	+	PHT90021.1	putative beta-1,3-galactosyltransferase 20
BiparentalQTLs	chromosome 2	130882266	130887810	-	PHT90024.1	40S ribosomal protein S4
BiparentalQTLs	chromosome 2	130981862	130983639	+	PHT90028.1	60S ribosomal protein L32
BiparentalQTLs	chromosome 2	131010417	131027820	+	PHT90030.1	Cation-chloride cotransporter 1
BiparentalQTLs	chromosome 2	131030484	131034655	+	PHT90031.1	Cationic amino acid transporter 1
BiparentalQTLs	chromosome 2	131035929	131037828	-	PHT90032.1	Cationic amino acid transporter 5
BiparentalQTLs	chromosome 4	87204506	87207755	+	PHT83470.1	PREDICTED: uncharacterized protein LOC107871814 [Capsicum annuum]
BiparentalQTLs	chromosome 4	87420028	87421194	+	PHT83471.1	RNA polymerase II largest subunit [Solanum lycopersicum]
BiparentalQTLs	chromosome 4	87450624	87473081	+	PHT83472.1	putative 1-phosphatidylinositol-3-phosphate 5-kinase FAB1D
BiparentalQTLs	chromosome 4	87476314	87478495	+	PHT83473.1	PREDICTED: probable LRR receptor-like serine/threonine-protein kinase At4g37250 [Capsicum annuum]
BiparentalQTLs	chromosome 4	87493772	87494323	-	PHT83474.1	PREDICTED: probable arabinosyltransferase ARAD1 [Capsicum annuum]
BiparentalQTLs	chromosome 4	87584561	87614242	+	PHT83475.1	Ubiquinol oxidase 2, mitochondrial [Capsicum chinense]
BiparentalQTLs	chromosome 4	87619249	87623073	-	PHT83476.1	Glutamyl-tRNA(Gln) amidotransferase subunit B, chloroplastic/mitochondrial [Capsicum annuum]
BiparentalQTLs	chromosome 4	87626529	87646291	+	PHT83477.1	PREDICTED: GDSL esterase/lipase At4g16230-like [Capsicum annuum]
BiparentalQTLs	chromosome 4	87822935	87825448	+	PHT83478.1	G-type lectin S-receptor-like serine/threonine-protein kinase
BiparentalQTLs	chromosome 4	88357465	88368773	-	PHT83479.1	putative magnesium transporter NIPA6
BiparentalQTLs	chromosome 4	88752910	88769850	+	PHT83480.1	PREDICTED: calcium-transporting ATPase 2, plasma membrane-type-like [Capsicum annuum]
BiparentalQTLs	chromosome 5	18707644	18708354	+	PHT81101.1	PREDICTED: probable LRR receptor-like serine/threonine-protein kinase At3g47570 [Solanum tuberosum]
BiparentalQTLs	chromosome 5	18719239	18719894	-	PHT81102.1	PREDICTED: uncharacterized protein LOC107871793 [Capsicum annuum]
BiparentalQTLs	chromosome 5	18804837	18805439	-	PHT81103.1	12-oxophytodienoate reductase 1
BiparentalQTLs	chromosome 5	18810592	18813153	-	PHT81104.1	PREDICTED: disease resistance protein RPP13-like [Capsicum annuum]
BiparentalQTLs	chromosome 5	18871968	18872509	+	PHT81105.1	Cell division protein FtsZ [Capsicum chinense]
BiparentalQTLs	chromosome 5	18902829	18910426	+	PHT81106.1	3-hydroxyisobutyryl-CoA hydrolase-like protein 5 [Capsicum chinense]
BiparentalQTLs	chromosome 5	18943734	18945083	-	PHT81107.1	PREDICTED: disease resistance protein RPH8A-like [Nicotiana tomentosiformis]
BiparentalQTLs	chromosome 5	19074847	19077759	-	PHT81108.1	PREDICTED: disease resistance protein RPP13-like [Capsicum annuum]
BiparentalQTLs	chromosome 5	19094517	19097099	-	PHT81109.1	PREDICTED: disease resistance protein RPP13-like [Capsicum annuum]
BiparentalQTLs	chromosome 5	19153252	19169266	+	PHT81110.1	PREDICTED: probable LRR receptor-like serine/threonine-protein kinase At3g47570 [Capsicum annuum]
BiparentalQTLs	chromosome 5	19288855	19292090	+	PHT81111.1	PREDICTED: LRR receptor-like serine/threonine-protein kinase EFR [Solanum tuberosum]
BiparentalQTLs	chromosome 5	19292463	19293858	+	PHT81112.1	PREDICTED: probable LRR receptor-like serine/threonine-protein kinase At3g47570 [Capsicum annuum]
BiparentalQTLs	chromosome 5	19294140	19297023	+	PHT81113.1	PREDICTED: probable LRR receptor-like serine/threonine-protein kinase At3g47570 [Capsicum annuum]
BiparentalQTLs	chromosome 5	19344986	19347916	+	PHT81114.1	PREDICTED: probable LRR receptor-like serine/threonine-protein kinase At3g47570 isoform X2 [Capsicum annuum]
BiparentalQTLs	chromosome 5	19458145	19474652	-	PHT81115.1	Beta-xylosidase/alpha-L-arabinofuranosidase 2
BiparentalQTLs	chromosome 5	27082531	27082770	+	PHT81214.1	putative reverse transcriptase, RNA-dependent DNA polymerase [Helianthus annuus]
BiparentalQTLs	chromosome 5	27085614	27086321	+	PHT81215.1	PREDICTED: disease resistance protein RPP13-like [Capsicum annuum]
BiparentalQTLs	chromosome 5	27311924	27314491	+	PHT81216.1	PREDICTED: disease resistance protein RPP13-like [Capsicum annuum]
BiparentalQTLs	chromosome 5	27377104	27395036	-	PHT81217.1	PREDICTED: cell division cycle and apoptosis regulator protein 1 [Capsicum annuum]
BiparentalQTLs	chromosome 5	27428577	27429976	+	PHT81218.1	PREDICTED: myb-like protein X [Nicotiana tabacum]
BiparentalQTLs	chromosome 5	27431284	27434062	-	PHT81219.1	Gibberellin 2-beta-dioxygenase 8
BiparentalQTLs	chromosome 5	27480385	27503613	-	PHT81220.1	ADP-ribosylation factor GTPase-activating protein AGD4
BiparentalQTLs	chromosome 5	27558828	27565702	-	PHT81221.1	Inactive leucine-rich repeat receptor-like serine/threonine-protein kinase
BiparentalQTLs	chromosome 5	27649948	27650313	+	PHT81222.1	PREDICTED: uncharacterized protein LOC109239939 [Nicotiana attenuata]
BiparentalQTLs	chromosome 5	27679601	27684994	+	PHT81223.1	PREDICTED: autophagy-related protein 9 [Capsicum annuum]
BiparentalQTLs	chromosome 5	27719481	27726690	+	PHT81224.1	PREDICTED: tricalbin-3-like [Capsicum annuum]
BiparentalQTLs	chromosome 5	27801084	27805715	-	PHT81225.1	PREDICTED: histone acetyltransferase HAC1-like [Capsicum annuum]
BiparentalQTLs	chromosome 5	27961719	27962936	+	PHT81226.1	PREDICTED: BURP domain protein USPL1-like [Capsicum annuum]
BiparentalQTLs	chromosome 5	28168701	28169191	+	PHT81227.1	PREDICTED: probable LRR receptor-like serine/threonine-protein kinase At3g47570 [Solanum tuberosum]
BiparentalQTLs	chromosome 5	28172631	28176106	+	PHT81228.1	PREDICTED: probable LRR receptor-like serine/threonine-protein kinase At3g47570 [Capsicum annuum]
BiparentalQTLs	chromosome 5	28684338	28703976	+	PHT81229.1	Pentatricopeptide repeat-containing protein [Capsicum annuum]
BiparentalQTLs	chromosome 5	28714198	28717527	+	PHT81230.1	putative protein PHLOEM PROTEIN 2-LIKE A3
BiparentalQTLs	chromosome 5	28974813	28975852	+	PHT81231.1	SAR8.2 precursor [Capsicum annuum]
BiparentalQTLs	chromosome 5	29273723	29274237	-	PHT81232.1	PREDICTED: ubiquitin carboxyl-terminal hydrolase 12-like [Solanum tuberosum]
BiparentalQTLs	chromosome 5	29519223	29519744	-	PHT81233.1	DUF724 domain-containing protein 10-like [Solanum lycopersicum]
BiparentalQTLs	chromosome 5	29872984	29873340	-	PHT81234.1	PREDICTED: disease resistance protein RPP13-like [Capsicum annuum]
BiparentalQTLs	chromosome 5	29877043	29879616	-	PHT81235.1	PREDICTED: disease resistance protein RPP13-like [Capsicum annuum]
BiparentalQTLs	chromosome 5	29881527	29893554	-	PHT81236.1	fruit SANT/MYB Binding protein1 isoform X1 [Solanum lycopersicum]
BiparentalQTLs	chromosome 5	34772277	34791987	-	PHT81293.1	Cleavage and polyadenylation specificity factor subunit 3-II
BiparentalQTLs	chromosome 5	34805661	34807598	+	PHT81294.1	Pentatricopeptide repeat-containing protein
BiparentalQTLs	chromosome 5	34813156	34821040	+	PHT81295.1	Cytokinin riboside 5'-monophosphate phosphoribohydrolase LOG3 [Capsicum chinense]
BiparentalQTLs	chromosome 5	34854032	34859454	-	PHT81296.1	hypothetical protein T459_14311 [Capsicum annuum]
BiparentalQTLs	chromosome 5	34895702	34896976	+	PHT81297.1	PREDICTED: coiled-coil-helix-coiled-coil-helix domain-containing protein 10, mitochondrial-like [Solanum tuberosum]
BiparentalQTLs	chromosome 5	34898147	34899082	+	PHT81298.1	PREDICTED: dnaJ homolog subfamily C member 2-like [Capsicum annuum]
BiparentalQTLs	chromosome 5	35060952	35064157	+	PHT81299.1	hypothetical protein
BiparentalQTLs	chromosome 5	35220532	35228026	+	PHT81300.1	Microtubule-associated protein 70-2
BiparentalQTLs	chromosome 5	35259191	35267057	+	PHT81301.1	Two-component response regulator ARR2
BiparentalQTLs	chromosome 5	35271731	35271940	+	PHT81302.1	hypothetical protein
BiparentalQTLs	chromosome 5	35274303	35277168	-	PHT81303.1	Vacuolar iron transporter 1.2
BiparentalQTLs	chromosome 5	35383597	35383962	-	PHT81304.1	Peroxidase 72 [Capsicum annuum]
BiparentalQTLs	chromosome 5	35397966	35403059	+	PHT81305.1	Cyclin-SDS-like
BiparentalQTLs	chromosome 5	35411316	35411978	-	PHT81306.1	kunitz trypsin inhibitor 2-like [Solanum lycopersicum]
BiparentalQTLs	chromosome 5	35414763	35415323	+	PHT81307.1	dirigent protein 11 [Solanum lycopersicum]
BiparentalQTLs	chromosome 5	35520063	35523611	-	PHT81308.1	hypothetical protein
BiparentalQTLs	chromosome 5	35570664	35571186	-	PHT81309.1	hypothetical protein
BiparentalQTLs	chromosome 5	35731161	35739919	-	PHT81310.1	PREDICTED: U-box domain-containing protein 21-like [Capsicum annuum]
BiparentalQTLs	chromosome 5	35741395	35742729	-	PHT81311.1	PREDICTED: U-box domain-containing protein 21-like [Capsicum annuum]
BiparentalQTLs	chromosome 5	35786849	35788183	-	PHT81312.1	PREDICTED: U-box domain-containing protein 21-like [Capsicum annuum]
BiparentalQTLs	chromosome 5	35798007	35806195	-	PHT81313.1	hypothetical protein
BiparentalQTLs	chromosome 5	35908100	35911171	-	PHT81314.1	PREDICTED: L10-interacting MYB domain-containing protein-like [Nicotiana tabacum]
BiparentalQTLs	chromosome 5	35926693	35926938	-	PHT81315.1	PREDICTED: L10-interacting MYB domain-containing protein-like [Nicotiana tabacum]
BiparentalQTLs	chromosome 5	36086086	36086940	+	PHT81316.1	Zinc finger protein 4
BiparentalQTLs	chromosome 5	36088454	36089143	-	PHT81317.1	putative late blight resistance protein homolog R1B-17 [Solanum lycopersicum]
BiparentalQTLs	chromosome 5	36205447	36219154	+	PHT81318.1	PREDICTED: putative late blight resistance protein homolog R1C-3 [Capsicum annuum]
BiparentalQTLs	chromosome 5	36364799	36368177	+	PHT81319.1	putative xyloglucan endotransglucosylase/hydrolase protein 28
BiparentalQTLs	chromosome 5	36399637	36407991	+	PHT81320.1	PREDICTED: NADH dehydrogenase [ubiquinone] 1 alpha subcomplex assembly factor 3-like isoform X1 [Capsicum annuum]
BiparentalQTLs	chromosome 7	24553337	24570744	+	PHT75537.1	Calmodulin-binding receptor-like cytoplasmic kinase 3
BiparentalQTLs	chromosome 7	24669319	24671773	+	PHT75538.1	PREDICTED: protein STRICTOSIDINE SYNTHASE-LIKE 4-like isoform X1 [Capsicum annuum]
BiparentalQTLs	chromosome 7	24818705	24827755	-	PHT75539.1	putative sucrose-phosphate synthase
BiparentalQTLs	chromosome 7	25492352	25492699	-	PHT75540.1	Small ubiquitin-related modifier 1
BiparentalQTLs	chromosome 7	25575594	25576004	+	PHT75541.1	hypothetical protein
BiparentalQTLs	chromosome 7	26014703	26041190	+	PHT75542.1	PREDICTED: N-alpha-acetyltransferase 35, NatC auxiliary subunit isoform X1 [Capsicum annuum]
BiparentalQTLs	chromosome 7	26053971	26058873	+	PHT75543.1	putative clathrin assembly protein
BiparentalQTLs	chromosome 7	26315474	26315797	+	PHT75544.1	PREDICTED: MADS-box protein SOC1-like [Brassica oleracea var. oleracea]
BiparentalQTLs	chromosome 7	26358881	26359204	+	PHT75545.1	PREDICTED: agamous-like MADS-box protein AGL29 [Solanum tuberosum]
BiparentalQTLs	chromosome 8	126001415	126005220	+	PHT74560.1	putative receptor-like protein kinase
BiparentalQTLs	chromosome 8	126040693	126041853	+	PHT74561.1	Protein BPS1, chloroplastic
BiparentalQTLs	chromosome 8	126047265	126053079	+	PHT74562.1	Mitogen-activated protein kinase 4
BiparentalQTLs	chromosome 8	126053811	126056090	-	PHT74563.1	putative polygalacturonase
BiparentalQTLs	chromosome 8	126076362	126080829	-	PHT74567.1	Sphingoid long-chain bases kinase 2, mitochondrial
BiparentalQTLs	chromosome 8	126102891	126110291	-	PHT74569.1	Protein REVEILLE 3
BiparentalQTLs	chromosome 8	126115233	126119571	-	PHT74570.1	C-terminal binding protein AN
BiparentalQTLs	chromosome 8	126194671	126197198	-	PHT74575.1	1-aminocyclopropane-1-carboxylate synthase 1
BiparentalQTLs	chromosome 8	126378485	126380195	+	PHT74581.1	Desiccation protectant protein Lea14 -like protein
BiparentalQTLs	chromosome 8	126415703	126418657	+	PHT74584.1	Reticulon-like protein B2
BiparentalQTLs	chromosome 8	126419531	126434446	-	PHT74585.1	Golgin candidate 4
BiparentalQTLs	chromosome 8	126439636	126445526	-	PHT74586.1	U11/U12 small nuclear ribonucleoprotein 59 kDa protein
BiparentalQTLs	chromosome 8	126459270	126463096	+	PHT74588.1	Acidic endochitinase
BiparentalQTLs	chromosome 8	126474545	126479834	+	PHT74590.1	Protein ABIL1
BiparentalQTLs	chromosome 8	126480966	126485167	+	PHT74591.1	UDP-D-xylose:L-fucose alpha-1,3-D-xylosyltransferase MGP4
BiparentalQTLs	chromosome 8	126512545	126513450	+	PHT74593.1	Acidic endochitinase
BiparentalQTLs	chromosome 8	126574878	126576095	+	PHT74596.1	F-box/kelch-repeat protein
BiparentalQTLs	chromosome 8	126581074	126582335	+	PHT74597.1	BTB/POZ domain-containing protein SETH6
BiparentalQTLs	chromosome 8	126584476	126590215	-	PHT74598.1	Cyclin-B2-3
BiparentalQTLs	chromosome 8	126620588	126624610	+	PHT74600.1	BTB/POZ domain-containing protein
BiparentalQTLs	chromosome 8	126627690	126629184	+	PHT74601.1	Eukaryotic translation initiation factor 1A, X-chromosomal
BiparentalQTLs	chromosome 8	126675585	126679148	-	PHT74604.1	Protein CURVATURE THYLAKOID 1A, chloroplastic
BiparentalQTLs	chromosome 8	126718944	126719696	+	PHT74605.1	Acetylglutamate kinase
BiparentalQTLs	chromosome 8	126953410	126953885	+	PHT74608.1	Auxin-responsive protein SAUR68
BiparentalQTLs	chromosome 8	126957636	126957878	+	PHT74610.1	Auxin-responsive protein SAUR68
BiparentalQTLs	chromosome 8	128231324	128232259	-	PHT74617.1	Glucose-signaling factor like [Actinidia chinensis var. chinensis]
BiparentalQTLs	chromosome 8	128404995	128411915	-	PHT74618.1	Pleiotropic drug resistance protein 3
BiparentalQTLs	chromosome 8	128873253	128875597	+	PHT74619.1	Kinectin like [Actinidia chinensis var. chinensis]
BiparentalQTLs	chromosome 8	128948874	128950875	+	PHT74620.1	subtilisin-like protease SBT1.8 [Capsicum annuum]
BiparentalQTLs	chromosome 8	129160313	129164427	-	PHT74621.1	3-phosphoshikimate 1-carboxyvinyltransferase, chloroplastic [Capsicum baccatum]
BiparentalQTLs	chromosome 8	129545026	129545379	-	PHT74622.1	TMV resistance protein N [Cajanus cajan]
BiparentalQTLs	chromosome 8	129547528	129550103	+	PHT74623.1	ras guanine nucleotide exchange factor L isoform X2 [Solanum lycopersicum]
BiparentalQTLs	chromosome 8	129683034	129686788	-	PHT74624.1	Beta-1,3-galactosyltransferase 7 [Capsicum baccatum]
BiparentalQTLs	chromosome 8	129798473	129798865	+	PHT74625.1	PREDICTED: non-specific lipid-transfer protein 1-like [Capsicum annuum]
BiparentalQTLs	chromosome 8	129817251	129825878	-	PHT74626.1	hypothetical protein
BiparentalQTLs	chromosome 8	129844867	129855232	+	PHT74627.1	Pleiotropic drug resistance protein 3
BiparentalQTLs	chromosome 11	49576193	49576642	-	PHT68020.1	PREDICTED: metalloendoproteinase 3-MMP-like [Solanum tuberosum]
BiparentalQTLs	chromosome 11	49918255	49918521	-	PHT68021.1	CDP-diacylglycerol-glycerol-3-phosphate 3-phosphatidyltransferase [Trema orientale]
BiparentalQTLs	chromosome 11	49946722	49947259	+	PHT68022.1	hypothetical protein
BiparentalQTLs	chromosome 11	50084380	50085595	+	PHT68023.1	Non-functional NADPH-dependent codeinone reductase 2
BiparentalQTLs	chromosome 11	50087370	50093127	-	PHT68024.1	Leucine--tRNA ligase [Actinidia chinensis var. chinensis]
BiparentalQTLs	chromosome 11	50203105	50210619	-	PHT68025.1	PREDICTED: zinc finger MYND domain-containing protein 15 isoform X3 [Capsicum annuum]
BiparentalQTLs	chromosome 11	50249444	50252315	+	PHT68026.1	Two-component response regulator ARR3
BiparentalQTLs	chromosome 11	50302365	50311686	+	PHT68027.1	PREDICTED: origin of replication complex subunit 3 isoform X2 [Capsicum annuum]
BiparentalQTLs	chromosome 11	50328449	50331000	+	PHT68028.1	Formin-like protein 7
BiparentalQTLs	chromosome 11	50344158	50348452	-	PHT68029.1	Inactive receptor-like protein kinase [Actinidia chinensis var. chinensis]
BiparentalQTLs	chromosome 11	50353129	50354481	-	PHT68030.1	Serine carboxypeptidase-like 50
BiparentalQTLs	chromosome 11	61362454	61375474	+	PHT68124.1	Potassium channel KAT1 [Capsicum baccatum]
BiparentalQTLs	chromosome 11	61389928	61395228	+	PHT68125.1	Aldehyde dehydrogenase, mitochondrial
BiparentalQTLs	chromosome 11	61879197	61883081	+	PHT68126.1	Spermidine synthase
BiparentalQTLs	chromosome 11	61999129	61999332	+	PHT68127.1	NAD(P)H-quinone oxidoreductase subunit H, chloroplastic [Capsicum chinense]
BiparentalQTLs	chromosome 11	62200232	62204928	+	PHT68128.1	Potassium transporter 7
BiparentalQTLs	chromosome 11	62206785	62207755	+	PHT68129.1	PREDICTED: F-box/kelch-repeat protein At3g23880-like [Capsicum annuum]
BiparentalQTLs	chromosome 11	62262979	62263587	-	PHT68130.1	U-box domain-containing protein 1-like [Solanum lycopersicum]
BiparentalQTLs	chromosome 11	62365933	62367138	+	PHT68131.1	PREDICTED: F-box/kelch-repeat protein At3g23880-like [Capsicum annuum]
BiparentalQTLs	chromosome 11	62368890	62376795	-	PHT68132.1	Potassium transporter 10
BiparentalQTLs	chromosome 11	62571483	62586528	+	PHT68133.1	Ycf20-like protein [Capsicum baccatum]
BiparentalQTLs	chromosome 11	62614361	62620007	+	PHT68134.1	Protein trichome birefringence-like 2
BiparentalQTLs	chromosome 11	74543015	74546678	+	PHT68203.1	hypothetical protein
BiparentalQTLs	chromosome 11	74575270	74589564	-	PHT68204.1	dual-specificity RNA methyltransferase RlmN isoform X1 [Capsicum annuum]
BiparentalQTLs	chromosome 11	74802991	74804154	-	PHT68205.1	Polygalacturonase-1 non-catalytic subunit beta
BiparentalQTLs	chromosome 11	74811664	74815110	-	PHT68206.1	putative polygalacturonase non-catalytic subunit
BiparentalQTLs	chromosome 11	74836959	74839255	-	PHT68207.1	NAC domain-containing protein 66
BiparentalQTLs	chromosome 11	75014686	75018489	+	PHT68208.1	Bidirectional sugar transporter SWEET16
BiparentalQTLs	chromosome 11	75030085	75034284	+	PHT68209.1	Bidirectional sugar transporter SWEET17
BiparentalQTLs	chromosome 11	75298173	75300531	-	PHT68210.1	putative carboxylesterase 11
BiparentalQTLs	chromosome 11	75857563	75878818	-	PHT68211.1	Serine/threonine protein phosphatase 2A 59 kDa regulatory subunit B' zeta isoform
BiparentalQTLs	chromosome 11	75966772	75967304	-	PHT68212.1	TPA: RNA-dependent RNA polymerase [Solanum chacoense mitovirus 1]
BiparentalQTLs	chromosome 11	76583997	76585486	+	PHT68213.1	Peroxidase 28
BiparentalQTLs	chromosome 11	76600838	76608531	-	PHT68214.1	PREDICTED: copper methylamine oxidase-like [Capsicum annuum]
BiparentalQTLs	chromosome 11	76862889	76863110	-	PHT68215.1	putative xyloglucan endotransglucosylase/hydrolase protein 23 [Capsicum annuum]
BiparentalQTLs	chromosome 11	189594638	189596528	-	PHT68563.1	Inactive leucine-rich repeat receptor-like protein kinase CORYNE
BiparentalQTLs	chromosome 11	190049151	190051694	-	PHT68564.1	PREDICTED: protein RETICULATA-RELATED 4, chloroplastic-like [Capsicum annuum]
BiparentalQTLs	chromosome 11	190355404	190355709	+	PHT68565.1	anther-specific protein BCP1-like [Sesamum indicum]
BiparentalQTLs	chromosome 11	190862391	190862675	-	PHT68566.1	Transcription factor CYCLOIDEA [Capsicum chinense]

## Sheet: Candidate genes in GWAS regions
Mapping strategy	Chromosome	Start	End	Direction	Peptide ID	GO
GWAS	chromosome 2	149164803	149166392	+	PHT90836.1	Reticuline oxidase-like protein
GWAS	chromosome 2	149168188	149169258	-	PHT90837.1	hypothetical protein
GWAS	chromosome 2	149170044	149171536	+	PHT90838.1	putative glutathione S-transferase
GWAS	chromosome 2	149195334	149202358	+	PHT90839.1	hypothetical protein
GWAS	chromosome 2	149203743	149206691	+	PHT90840.1	Pentatricopeptide repeat-containing protein, mitochondrial
GWAS	chromosome 3	484408	485967	+	PHT85143.1	Chitinase-like protein 1
GWAS	chromosome 3	497514	505214	-	PHT85144.1	CMP-sialic acid transporter 2
GWAS	chromosome 3	518702	523249	+	PHT85145.1	Extensin-3
GWAS	chromosome 3	527442	533346	-	PHT85146.1	hypothetical protein
GWAS	chromosome 5	27082531	27082770	+	PHT81214.1	putative reverse transcriptase, RNA-dependent DNA polymerase [Helianthus annuus]
GWAS	chromosome 5	27085614	27086321	+	PHT81215.1	PREDICTED: disease resistance protein RPP13-like [Capsicum annuum]
GWAS	chromosome 5	27311924	27314491	+	PHT81216.1	PREDICTED: disease resistance protein RPP13-like [Capsicum annuum]
GWAS	chromosome 5	27377104	27395036	-	PHT81217.1	PREDICTED: cell division cycle and apoptosis regulator protein 1 [Capsicum annuum]
GWAS	chromosome 5	27428577	27429976	+	PHT81218.1	PREDICTED: myb-like protein X [Nicotiana tabacum]
GWAS	chromosome 5	27431284	27434062	-	PHT81219.1	Gibberellin 2-beta-dioxygenase 8
GWAS	chromosome 5	27480385	27503613	-	PHT81220.1	ADP-ribosylation factor GTPase-activating protein AGD4
GWAS	chromosome 5	27558828	27565702	-	PHT81221.1	Inactive leucine-rich repeat receptor-like serine/threonine-protein kinase
GWAS	chromosome 5	27649948	27650313	+	PHT81222.1	PREDICTED: uncharacterized protein LOC109239939 [Nicotiana attenuata]
GWAS	chromosome 5	27679601	27684994	+	PHT81223.1	PREDICTED: autophagy-related protein 9 [Capsicum annuum]
GWAS	chromosome 5	27719481	27726690	+	PHT81224.1	PREDICTED: tricalbin-3-like [Capsicum annuum]
GWAS	chromosome 5	27801084	27805715	-	PHT81225.1	PREDICTED: histone acetyltransferase HAC1-like [Capsicum annuum]
GWAS	chromosome 5	27961719	27962936	+	PHT81226.1	PREDICTED: BURP domain protein USPL1-like [Capsicum annuum]
GWAS	chromosome 5	28168701	28169191	+	PHT81227.1	PREDICTED: probable LRR receptor-like serine/threonine-protein kinase At3g47570 [Solanum tuberosum]
GWAS	chromosome 5	28172631	28176106	+	PHT81228.1	PREDICTED: probable LRR receptor-like serine/threonine-protein kinase At3g47570 [Capsicum annuum]
GWAS	chromosome 5	28684338	28703976	+	PHT81229.1	Pentatricopeptide repeat-containing protein [Capsicum annuum]
GWAS	chromosome 5	28714198	28717527	+	PHT81230.1	putative protein PHLOEM PROTEIN 2-LIKE A3
GWAS	chromosome 5	28974813	28975852	+	PHT81231.1	SAR8.2 precursor [Capsicum annuum]
GWAS	chromosome 5	29273723	29274237	-	PHT81232.1	PREDICTED: ubiquitin carboxyl-terminal hydrolase 12-like [Solanum tuberosum]
GWAS	chromosome 5	29519223	29519744	-	PHT81233.1	DUF724 domain-containing protein 10-like [Solanum lycopersicum]
GWAS	chromosome 5	29872984	29873340	-	PHT81234.1	PREDICTED: disease resistance protein RPP13-like [Capsicum annuum]
GWAS	chromosome 5	29877043	29879616	-	PHT81235.1	PREDICTED: disease resistance protein RPP13-like [Capsicum annuum]
GWAS	chromosome 5	29881527	29893554	-	PHT81236.1	fruit SANT/MYB Binding protein1 isoform X1 [Solanum lycopersicum]
GWAS	chromosome 5	206087577	206088173	+	PHT81959.1	Xaa-Pro aminopeptidase P [Actinidia chinensis var. chinensis]
GWAS	chromosome 5	206289919	206314226	-	PHT81960.1	Structural maintenance of chromosomes protein 6B
GWAS	chromosome 5	206330570	206352350	-	PHT81961.1	Structural maintenance of chromosomes protein 6B
GWAS	chromosome 5	206424561	206424992	+	PHT81962.1	U-box domain-containing protein 4-like [Solanum lycopersicum]
GWAS	chromosome 5	206470032	206470292	-	PHT81963.1	….
GWAS	chromosome 5	206496119	206497090	-	PHT81964.1	PREDICTED: 2-hydroxyisoflavanone dehydratase-like [Capsicum annuum]
GWAS	chromosome 5	206714815	206715789	+	PHT81965.1	PREDICTED: 2-hydroxyisoflavanone dehydratase-like [Capsicum annuum]
GWAS	chromosome 5	206745718	206746011	-	PHT81966.1	protein INVOLVED IN DE NOVO 2 [Solanum lycopersicum]
GWAS	chromosome 5	207661807	207662682	+	PHT81967.1	PREDICTED: receptor-like protein 12 [Capsicum annuum]
GWAS	chromosome 5	207663025	207670299	+	PHT81968.1	PREDICTED: receptor-like protein 12 [Solanum tuberosum]
GWAS	chromosome 5	207872974	207874460	-	PHT81969.1	beta-D-glucan exohydrolase-like protein [Arabidopsis thaliana]
GWAS	chromosome 5	207993911	207994741	+	PHT81970.1	Ethylene-responsive transcription factor 5
GWAS	chromosome 5	208049394	208050215	+	PHT81971.1	Ethylene-responsive transcription factor 5
GWAS	chromosome 5	208073542	208083273	-	PHT81972.1	putative lipase YOR059C [Solanum lycopersicum]
GWAS	chromosome 5	208908727	208910616	-	PHT81973.1	hypothetical protein
GWAS	chromosome 5	208941993	208946800	-	PHT81974.1	Protein AIG1 [Capsicum baccatum]
GWAS	chromosome 7	24553337	24570744	+	PHT75537.1	Calmodulin-binding receptor-like cytoplasmic kinase 3
GWAS	chromosome 7	24669319	24671773	+	PHT75538.1	PREDICTED: protein STRICTOSIDINE SYNTHASE-LIKE 4-like isoform X1 [Capsicum annuum]
GWAS	chromosome 7	24818705	24827755	-	PHT75539.1	putative sucrose-phosphate synthase
GWAS	chromosome 7	25492352	25492699	-	PHT75540.1	Small ubiquitin-related modifier 1
GWAS	chromosome 7	25575594	25576004	+	PHT75541.1	PREDICTED: N-alpha-acetyltransferase 35, NatC auxiliary subunit isoform X1 [Capsicum annuum]
GWAS	chromosome 7	26014703	26041190	+	PHT75542.1	hypothetical protein
GWAS	chromosome 7	26053971	26058873	+	PHT75543.1	putative clathrin assembly protein
GWAS	chromosome 7	26315474	26315797	+	PHT75544.1	PREDICTED: MADS-box protein SOC1-like [Brassica oleracea var. oleracea]
GWAS	chromosome 7	26358881	26359204	+	PHT75545.1	PREDICTED: agamous-like MADS-box protein AGL29 [Solanum tuberosum]
GWAS	chromosome 9	262725638	262731581	+	PHT73409.1	Lactoylglutathione lyase
GWAS	chromosome 9	262737558	262738841	-	PHT73410.1	hypothetical protein
GWAS	chromosome 9	262754148	262766182	-	PHT73411.1	Casein kinase I isoform epsilon
GWAS	chromosome 9	262769716	262772866	-	PHT73412.1	putative xyloglucan endotransglucosylase/hydrolase protein 26
GWAS	chromosome 9	262783402	262787166	-	PHT73413.1	hypothetical protein
GWAS	chromosome 9	262807324	262812391	-	PHT73414.1	Auxin-responsive protein IAA16
GWAS	chromosome 9	262838600	262843672	-	PHT73415.1	hypothetical protein
GWAS	chromosome 9	262850783	262851522	+	PHT73416.1	hypothetical protein
GWAS	chromosome 9	262854525	262858333	+	PHT73417.1	Rac-like GTP-binding protein ARAC7
GWAS	chromosome 9	262859399	262872532	+	PHT73418.1	Cyclin-dependent kinase F-1
GWAS	chromosome 9	262882656	262892287	+	PHT73419.1	Protein tesmin/TSO1-like CXC 6
GWAS	chromosome 9	262895188	262906516	-	PHT73420.1	Glyoxysomal fatty acid beta-oxidation multifunctional protein MFP-a
GWAS	chromosome 9	262909764	262913414	-	PHT73421.1	Mediator of RNA polymerase II transcription subunit 20a
GWAS	chromosome 10	8030760	8032878	+	PHT69738.1	putative dolichyl-diphosphooligosaccharide--protein glycosyltransferase subunit 3
GWAS	chromosome 10	8117179	8119314	+	PHT69743.1	8-hydroxyquercetin 8-O-methyltransferase
GWAS	chromosome 10	8185147	8187185	+	PHT69746.1	Prohibitin-6, mitochondrial
GWAS	chromosome 10	8211739	8211939	+	PHT69747.1	Glutaredoxin-C9
GWAS	chromosome 10	8240491	8244171	-	PHT69749.1	putative dolichyl-diphosphooligosaccharide--protein glycosyltransferase subunit 3
GWAS	chromosome 10	8861273	8877314	+	PHT69754.1	26S proteasome non-ATPase regulatory subunit 2
GWAS	chromosome 10	8941160	8947712	+	PHT69757.1	Protein TPX2
GWAS	chromosome 10	8955139	8957150	+	PHT69758.1	ADP,ATP carrier protein 1, mitochondrial
GWAS	chromosome 11	74205550	74213008	+	PHT68201.1	PREDICTED: F-box/kelch-repeat protein At3g06240-like [Capsicum annuum]
GWAS	chromosome 11	74369750	74377010	-	PHT68202.1	deoxynucleoside triphosphate triphosphohydrolase SAMHD1 homolog isoform X1 [Capsicum annuum]
GWAS	chromosome 11	74543015	74546678	+	PHT68203.1	hypothetical protein
GWAS	chromosome 11	74575270	74589564	-	PHT68204.1	dual-specificity RNA methyltransferase RlmN isoform X1 [Capsicum annuum]
GWAS	chromosome 11	74802991	74804154	-	PHT68205.1	Polygalacturonase-1 non-catalytic subunit beta
GWAS	chromosome 11	74811664	74815110	-	PHT68206.1	putative polygalacturonase non-catalytic subunit
GWAS	chromosome 11	74836959	74839255	-	PHT68207.1	NAC domain-containing protein 66
GWAS	chromosome 11	75014686	75018489	+	PHT68208.1	Bidirectional sugar transporter SWEET16
GWAS	chromosome 11	75030085	75034284	+	PHT68209.1	Bidirectional sugar transporter SWEET17
GWAS	chromosome 11	75298173	75300531	-	PHT68210.1	putative carboxylesterase 11
GWAS	chromosome 11	75857563	75878818	-	PHT68211.1	Serine/threonine protein phosphatase 2A 59 kDa regulatory subunit B' zeta isoform
GWAS	chromosome 11	75966772	75967304	-	PHT68212.1	TPA: RNA-dependent RNA polymerase [Solanum chacoense mitovirus 1]
GWAS	chromosome 11	76583997	76585486	+	PHT68213.1	Peroxidase 28
GWAS	chromosome 11	76600838	76608531	-	PHT68214.1	PREDICTED: copper methylamine oxidase-like [Capsicum annuum]
GWAS	chromosome 11	76862889	76863110	-	PHT68215.1	putative xyloglucan endotransglucosylase/hydrolase protein 23 [Capsicum annuum]
GWAS	chromosome 12	56944636	56945089	-	PHT65613.1	BolA-like protein 2
GWAS	chromosome 12	56966391	56971968	-	PHT65614.1	U6 snRNA-associated Sm-like protein LSm3
GWAS	chromosome 12	58044200	58052766	-	PHT65622.1	WAT1-related protein
GWAS	chromosome 12	230361512	230361721	-	PHT66463.1	Toll/interleukin-1 receptor-like protein
GWAS	chromosome 12	231666043	231667519	+	PHT66481.1	Serine/threonine-protein kinase SAPK7
GWAS	chromosome 12	231739626	231742356	+	PHT66484.1	Protein WEAK CHLOROPLAST MOVEMENT UNDER BLUE LIGHT 1
